# Supplementary material for: How conspicuous are peacock eyespots and other colorful feathers in the eyes of mammalian predators?
Source: PLoS One. 2019 Apr 24;14(4):e0210924. doi: 10.1371/journal.pone.0210924 (PMC6481771; doi:10.1371/journal.pone.0210924)
Supplement: S1 Dataset — (CSV) [file pone.0210924.s011.csv]

file	sample	viewing species	distance(m)	patch	Delta SC grand mean	Delta SC grand 95%CI	Delta SL grand mean	Delta SL grand 95%CI	FstatC grand mean	PpermC grand mean	FstatL grand mean	PpermL grand mean
IP1_071118_peafowl_1_m	C:\Users\samador\Dropbox\Predator vision and feathers project\figshare data & software\Fig. 6 Indian Peafowl eyespot feather\IP1_103_104_results_grandmeans.xlsx	peafowl(VS)	1	PB/BB	20.58010258	3.81718552	4.828343015	0.505701116	194.7923448	0.001	434.7290803	0.001
IP1_071118_peafowl_1_m	C:\Users\samador\Dropbox\Predator vision and feathers project\figshare data & software\Fig. 6 Indian Peafowl eyespot feather\IP1_103_104_results_grandmeans.xlsx	peafowl(VS)	1	BB/BG	24.4024201	10.31449207	4.469198335	2.011713941	397.4912055	0.001	162.8490597	0.0022
IP1_071118_peafowl_1_m	C:\Users\samador\Dropbox\Predator vision and feathers project\figshare data & software\Fig. 6 Indian Peafowl eyespot feather\IP1_103_104_results_grandmeans.xlsx	peafowl(VS)	1	BG/BZ	32.87763825	9.607274638	4.088824905	0.947757106	986.9574875	0.001	34.97414497	0.0706
IP1_071118_peafowl_1_m	C:\Users\samador\Dropbox\Predator vision and feathers project\figshare data & software\Fig. 6 Indian Peafowl eyespot feather\IP1_103_104_results_grandmeans.xlsx	peafowl(VS)	1	BZ/GB	6.355511447	0.663803508	3.252941458	0.313139607	175.7719124	0.001	1.769213239	0.4362
IP1_071118_peafowl_1_m	C:\Users\samador\Dropbox\Predator vision and feathers project\figshare data & software\Fig. 6 Indian Peafowl eyespot feather\IP1_103_104_results_grandmeans.xlsx	peafowl(VS)	1	GB/foliage	3.570973584	0.262386043	2.625931311	0.264523198	33.21965899	0.001	10.72417126	0.2476
IP1_071118_peafowl_2_m	C:\Users\samador\Dropbox\Predator vision and feathers project\figshare data & software\Fig. 6 Indian Peafowl eyespot feather\IP1_103_104_results_grandmeans.xlsx	peafowl(VS)	2	PB/BB	21.43201453	5.92791049	4.764976828	0.493218733	177.1251403	0.001	477.0273271	0.001
IP1_071118_peafowl_2_m	C:\Users\samador\Dropbox\Predator vision and feathers project\figshare data & software\Fig. 6 Indian Peafowl eyespot feather\IP1_103_104_results_grandmeans.xlsx	peafowl(VS)	2	BB/BG	23.16240517	8.925964651	4.34164244	1.807424821	290.5258554	0.001	206.5169062	0.0038
IP1_071118_peafowl_2_m	C:\Users\samador\Dropbox\Predator vision and feathers project\figshare data & software\Fig. 6 Indian Peafowl eyespot feather\IP1_103_104_results_grandmeans.xlsx	peafowl(VS)	2	BG/BZ	31.5191333	8.462047217	3.97947877	0.870073349	926.2314815	0.001	60.71947637	0.1444
IP1_071118_peafowl_2_m	C:\Users\samador\Dropbox\Predator vision and feathers project\figshare data & software\Fig. 6 Indian Peafowl eyespot feather\IP1_103_104_results_grandmeans.xlsx	peafowl(VS)	2	BZ/GB	6.170225308	0.687384885	3.014689772	0.276663961	196.6043174	0.001	1.51186367	0.344
IP1_071118_peafowl_2_m	C:\Users\samador\Dropbox\Predator vision and feathers project\figshare data & software\Fig. 6 Indian Peafowl eyespot feather\IP1_103_104_results_grandmeans.xlsx	peafowl(VS)	2	GB/foliage	3.304229543	0.289609439	2.272337457	0.272011012	53.99936532	0.001	10.34198281	0.2248
IP1_071118_peafowl_4_m	C:\Users\samador\Dropbox\Predator vision and feathers project\figshare data & software\Fig. 6 Indian Peafowl eyespot feather\IP1_103_104_results_grandmeans.xlsx	peafowl(VS)	4	PB/BB	20.96891155	4.975981756	4.870453374	0.438442861	119.9330844	0.001	516.666379	0.001
IP1_071118_peafowl_4_m	C:\Users\samador\Dropbox\Predator vision and feathers project\figshare data & software\Fig. 6 Indian Peafowl eyespot feather\IP1_103_104_results_grandmeans.xlsx	peafowl(VS)	4	BB/BG	21.48635053	9.51023427	3.941974918	1.505663348	221.8415927	0.001	187.0524328	0.001
IP1_071118_peafowl_4_m	C:\Users\samador\Dropbox\Predator vision and feathers project\figshare data & software\Fig. 6 Indian Peafowl eyespot feather\IP1_103_104_results_grandmeans.xlsx	peafowl(VS)	4	BG/BZ	30.51448474	9.279807606	3.807322289	0.905356598	733.1166621	0.001	64.92479357	0.1466
IP1_071118_peafowl_4_m	C:\Users\samador\Dropbox\Predator vision and feathers project\figshare data & software\Fig. 6 Indian Peafowl eyespot feather\IP1_103_104_results_grandmeans.xlsx	peafowl(VS)	4	BZ/GB	5.683394219	0.728720137	2.735330472	0.241887513	182.9250806	0.001	1.960435463	0.295
IP1_071118_peafowl_4_m	C:\Users\samador\Dropbox\Predator vision and feathers project\figshare data & software\Fig. 6 Indian Peafowl eyespot feather\IP1_103_104_results_grandmeans.xlsx	peafowl(VS)	4	GB/foliage	3.100603522	0.324637253	2.048008635	0.231607098	57.89543802	0.001	9.066181957	0.2886
IP1_071118_peafowl_8_m	C:\Users\samador\Dropbox\Predator vision and feathers project\figshare data & software\Fig. 6 Indian Peafowl eyespot feather\IP1_103_104_results_grandmeans.xlsx	peafowl(VS)	8	PB/BB	15.90782555	1.885714301	4.400924398	0.707384701	93.68468144	0.001	462.6855013	0.001
IP1_071118_peafowl_8_m	C:\Users\samador\Dropbox\Predator vision and feathers project\figshare data & software\Fig. 6 Indian Peafowl eyespot feather\IP1_103_104_results_grandmeans.xlsx	peafowl(VS)	8	BB/BG	11.89520471	3.694370784	3.056409221	0.869560549	85.7144347	0.001	130.5019948	0.001
IP1_071118_peafowl_8_m	C:\Users\samador\Dropbox\Predator vision and feathers project\figshare data & software\Fig. 6 Indian Peafowl eyespot feather\IP1_103_104_results_grandmeans.xlsx	peafowl(VS)	8	BG/BZ	22.20640545	4.69531841	3.578829198	0.843319063	686.3055391	0.001	83.15949917	0.142
IP1_071118_peafowl_8_m	C:\Users\samador\Dropbox\Predator vision and feathers project\figshare data & software\Fig. 6 Indian Peafowl eyespot feather\IP1_103_104_results_grandmeans.xlsx	peafowl(VS)	8	BZ/GB	4.889469709	0.698256555	2.388670086	0.220029778	77.72530546	0.001	5.406132465	0.1416
IP1_071118_peafowl_8_m	C:\Users\samador\Dropbox\Predator vision and feathers project\figshare data & software\Fig. 6 Indian Peafowl eyespot feather\IP1_103_104_results_grandmeans.xlsx	peafowl(VS)	8	GB/foliage	2.922127539	0.453146084	1.799829982	0.196248915	78.77732861	0.001	23.97485063	0.0588
IP1_071118_peafowl_16_m	C:\Users\samador\Dropbox\Predator vision and feathers project\figshare data & software\Fig. 6 Indian Peafowl eyespot feather\IP1_103_104_results_grandmeans.xlsx	peafowl(VS)	16	PB/BB	9.37414812	3.189646293	2.188452218	0.538921236	118.0529611	0.0136	128.5870632	0.0014
IP1_071118_peafowl_16_m	C:\Users\samador\Dropbox\Predator vision and feathers project\figshare data & software\Fig. 6 Indian Peafowl eyespot feather\IP1_103_104_results_grandmeans.xlsx	peafowl(VS)	16	BB/BG	7.29918965	1.754818748	2.098122578	0.300397847	31.73681657	0.0032	106.3372197	0.001
IP1_071118_peafowl_16_m	C:\Users\samador\Dropbox\Predator vision and feathers project\figshare data & software\Fig. 6 Indian Peafowl eyespot feather\IP1_103_104_results_grandmeans.xlsx	peafowl(VS)	16	BG/BZ	12.97755164	1.93424971	3.099171914	0.645787531	350.2983526	0.001	125.7973588	0.001
IP1_071118_peafowl_16_m	C:\Users\samador\Dropbox\Predator vision and feathers project\figshare data & software\Fig. 6 Indian Peafowl eyespot feather\IP1_103_104_results_grandmeans.xlsx	peafowl(VS)	16	BZ/GB	4.31377999	1.012749867	1.941014483	0.239863966	27.76298707	0.0012	7.84097647	0.1942
IP1_071118_peafowl_16_m	C:\Users\samador\Dropbox\Predator vision and feathers project\figshare data & software\Fig. 6 Indian Peafowl eyespot feather\IP1_103_104_results_grandmeans.xlsx	peafowl(VS)	16	GB/foliage	2.891380406	0.589166032	1.720279227	0.183495062	108.5442193	0.001	20.02717744	0.1988
IP1_071118_cat_1_m	C:\Users\samador\Dropbox\Predator vision and feathers project\figshare data & software\Fig. 6 Indian Peafowl eyespot feather\IP1_103_104_results_grandmeans.xlsx	predator(S/L)	1	PB/BB	0.463940244	0.068834496	3.320398188	0.441551847	282.7829619	0.001	373.8882336	0.001
IP1_071118_cat_1_m	C:\Users\samador\Dropbox\Predator vision and feathers project\figshare data & software\Fig. 6 Indian Peafowl eyespot feather\IP1_103_104_results_grandmeans.xlsx	predator(S/L)	1	BB/BG	0.523846611	0.0946437	3.407016963	1.218080684	177.5811783	0.001	202.2531437	0.001
IP1_071118_cat_1_m	C:\Users\samador\Dropbox\Predator vision and feathers project\figshare data & software\Fig. 6 Indian Peafowl eyespot feather\IP1_103_104_results_grandmeans.xlsx	predator(S/L)	1	BG/BZ	1.227194482	0.409303671	2.682067908	0.41909083	1099.407208	0.001	26.79380492	0.0536
IP1_071118_cat_1_m	C:\Users\samador\Dropbox\Predator vision and feathers project\figshare data & software\Fig. 6 Indian Peafowl eyespot feather\IP1_103_104_results_grandmeans.xlsx	predator(S/L)	1	BZ/GB	0.265945088	0.042944729	2.281949163	0.244638852	30.88585069	0.0022	2.339438161	0.328
IP1_071118_cat_1_m	C:\Users\samador\Dropbox\Predator vision and feathers project\figshare data & software\Fig. 6 Indian Peafowl eyespot feather\IP1_103_104_results_grandmeans.xlsx	predator(S/L)	1	GB/foliage	0.198269615	0.033782355	1.77258204	0.163135124	43.60931901	0.0824	17.0730466	0.3094
IP1_071118_cat_2_m	C:\Users\samador\Dropbox\Predator vision and feathers project\figshare data & software\Fig. 6 Indian Peafowl eyespot feather\IP1_103_104_results_grandmeans.xlsx	predator(S/L)	2	PB/BB	0.402609015	0.106643838	3.433598491	0.365752922	179.0184072	0.0186	457.9390844	0.001
IP1_071118_cat_2_m	C:\Users\samador\Dropbox\Predator vision and feathers project\figshare data & software\Fig. 6 Indian Peafowl eyespot feather\IP1_103_104_results_grandmeans.xlsx	predator(S/L)	2	BB/BG	0.442028771	0.09879366	2.970918998	0.879216329	80.51147015	0.001	213.0017268	0.001
IP1_071118_cat_2_m	C:\Users\samador\Dropbox\Predator vision and feathers project\figshare data & software\Fig. 6 Indian Peafowl eyespot feather\IP1_103_104_results_grandmeans.xlsx	predator(S/L)	2	BG/BZ	1.165450235	0.372359657	2.573431761	0.381531685	975.7659569	0.001	43.77443929	0.039
IP1_071118_cat_2_m	C:\Users\samador\Dropbox\Predator vision and feathers project\figshare data & software\Fig. 6 Indian Peafowl eyespot feather\IP1_103_104_results_grandmeans.xlsx	predator(S/L)	2	BZ/GB	0.243699352	0.049412498	2.06112986	0.155927087	50.85285539	0.0176	1.914462841	0.4844
IP1_071118_cat_2_m	C:\Users\samador\Dropbox\Predator vision and feathers project\figshare data & software\Fig. 6 Indian Peafowl eyespot feather\IP1_103_104_results_grandmeans.xlsx	predator(S/L)	2	GB/foliage	0.17728785	0.034265162	1.595705032	0.198728529	39.32168933	0.0924	22.56310746	0.026
IP1_071118_cat_4_m	C:\Users\samador\Dropbox\Predator vision and feathers project\figshare data & software\Fig. 6 Indian Peafowl eyespot feather\IP1_103_104_results_grandmeans.xlsx	predator(S/L)	4	PB/BB	0.331057993	0.119322167	2.905502742	0.455191584	53.91981123	0.1644	364.784311	0.001
IP1_071118_cat_4_m	C:\Users\samador\Dropbox\Predator vision and feathers project\figshare data & software\Fig. 6 Indian Peafowl eyespot feather\IP1_103_104_results_grandmeans.xlsx	predator(S/L)	4	BB/BG	0.353475593	0.115318403	2.045232716	0.386924458	54.09636726	0.1552	131.6309974	0.001
IP1_071118_cat_4_m	C:\Users\samador\Dropbox\Predator vision and feathers project\figshare data & software\Fig. 6 Indian Peafowl eyespot feather\IP1_103_104_results_grandmeans.xlsx	predator(S/L)	4	BG/BZ	0.960341457	0.244212935	2.308079465	0.422886988	722.8502099	0.001	58.46412376	0.1884
IP1_071118_cat_4_m	C:\Users\samador\Dropbox\Predator vision and feathers project\figshare data & software\Fig. 6 Indian Peafowl eyespot feather\IP1_103_104_results_grandmeans.xlsx	predator(S/L)	4	BZ/GB	0.224864774	0.055668657	1.688916775	0.167026984	22.29420502	0.1334	4.373489483	0.3736
IP1_071118_cat_4_m	C:\Users\samador\Dropbox\Predator vision and feathers project\figshare data & software\Fig. 6 Indian Peafowl eyespot feather\IP1_103_104_results_grandmeans.xlsx	predator(S/L)	4	GB/foliage	0.147454345	0.040149024	1.422220841	0.137498557	59.34372119	0.127	18.21485295	0.1914
IP1_071118_cat_8_m	C:\Users\samador\Dropbox\Predator vision and feathers project\figshare data & software\Fig. 6 Indian Peafowl eyespot feather\IP1_103_104_results_grandmeans.xlsx	predator(S/L)	8	PB/BB	0.365468911	0.128477249	1.090726549	0.268071427	65.33293262	0.1258	48.10870424	0.0086
IP1_071118_cat_8_m	C:\Users\samador\Dropbox\Predator vision and feathers project\figshare data & software\Fig. 6 Indian Peafowl eyespot feather\IP1_103_104_results_grandmeans.xlsx	predator(S/L)	8	BB/BG	0.380680849	0.036828048	1.246416332	0.285358457	91.37073595	0.001	46.73629141	0.0166
IP1_071118_cat_8_m	C:\Users\samador\Dropbox\Predator vision and feathers project\figshare data & software\Fig. 6 Indian Peafowl eyespot feather\IP1_103_104_results_grandmeans.xlsx	predator(S/L)	8	BG/BZ	0.633384366	0.112844402	1.949808712	0.352911243	323.4378357	0.001	133.6637235	0.001
IP1_071118_cat_8_m	C:\Users\samador\Dropbox\Predator vision and feathers project\figshare data & software\Fig. 6 Indian Peafowl eyespot feather\IP1_103_104_results_grandmeans.xlsx	predator(S/L)	8	BZ/GB	0.193544851	0.0725158	1.354108304	0.164855341	23.75679319	0.0024	8.200492589	0.2752
IP1_071118_cat_8_m	C:\Users\samador\Dropbox\Predator vision and feathers project\figshare data & software\Fig. 6 Indian Peafowl eyespot feather\IP1_103_104_results_grandmeans.xlsx	predator(S/L)	8	GB/foliage	0.139809145	0.040468891	1.418153623	0.139574634	143.4711528	0.07	13.69959994	0.3276
IP1_071118_cat_16_m	C:\Users\samador\Dropbox\Predator vision and feathers project\figshare data & software\Fig. 6 Indian Peafowl eyespot feather\IP1_103_104_results_grandmeans.xlsx	predator(S/L)	16	PB/BB	0.122311989	0.029793957	0.594118753	0.129676933	130.4022212	0.001	53.32246786	0.001
IP1_071118_cat_16_m	C:\Users\samador\Dropbox\Predator vision and feathers project\figshare data & software\Fig. 6 Indian Peafowl eyespot feather\IP1_103_104_results_grandmeans.xlsx	predator(S/L)	16	BB/BG	0.139656449	0.028418968	0.735308309	0.14544631	15.26550158	0.012	7.25844774	0.2852
IP1_071118_cat_16_m	C:\Users\samador\Dropbox\Predator vision and feathers project\figshare data & software\Fig. 6 Indian Peafowl eyespot feather\IP1_103_104_results_grandmeans.xlsx	predator(S/L)	16	BG/BZ	0.276648305	0.046003293	1.253739725	0.163976252	204.0189451	0.001	51.92581346	0.001
IP1_071118_cat_16_m	C:\Users\samador\Dropbox\Predator vision and feathers project\figshare data & software\Fig. 6 Indian Peafowl eyespot feather\IP1_103_104_results_grandmeans.xlsx	predator(S/L)	16	BZ/GB	0.159006969	0.060609756	0.983231933	0.212776685	14.94079343	0.1762	7.354006836	0.079
IP1_071118_cat_16_m	C:\Users\samador\Dropbox\Predator vision and feathers project\figshare data & software\Fig. 6 Indian Peafowl eyespot feather\IP1_103_104_results_grandmeans.xlsx	predator(S/L)	16	GB/foliage	0.197350086	0.053185284	1.36411134	0.129591955	215.6830502	0.1088	10.77393014	0.2454
