# Supplementary material for: How conspicuous are peacock eyespots and other colorful feathers in the eyes of mammalian predators?
Source: PLoS One. 2019 Apr 24;14(4):e0210924. doi: 10.1371/journal.pone.0210924 (PMC6481771; doi:10.1371/journal.pone.0210924)
Supplement: S2 Dataset — (CSV) [file pone.0210924.s012.csv]

file	sample	viewing species	distance(m)	patch	Delta SC grand mean	Delta SC grand 95%CI	Delta SL grand mean	Delta SL grand 95%CI	FstatC grand mean	PpermC grand mean	FstatL grand mean	PpermL grand mean
modeltrain_071118_peafowl_2_m	C:\Users\samador\Dropbox\Predator vision and feathers project\figshare data & software\Fig 7 Fig 10 S Fig Model train\Model train visual signal analysis\modeltrain_erect_results_grandmeans_grandmeans.xlsx	peafowl(VS)	2	train/brush	8.283239604	4.47047359	3.666673401	1.851006975	68.44616084	0.001	13.00396784	0.099666667
modeltrain_071118_peafowl_2_m	C:\Users\samador\Dropbox\Predator vision and feathers project\figshare data & software\Fig 7 Fig 10 S Fig Model train\Model train visual signal analysis\modeltrain_erect_results_grandmeans_grandmeans.xlsx	peafowl(VS)	2	train/grass	8.172987197	7.550352259	4.661435267	3.782828543	166.8759336	0.001	179.8896165	0.001
modeltrain_071118_peafowl_2_m	C:\Users\samador\Dropbox\Predator vision and feathers project\figshare data & software\Fig 7 Fig 10 S Fig Model train\Model train visual signal analysis\modeltrain_erect_results_grandmeans_grandmeans.xlsx	peafowl(VS)	2	train/tree	8.173937444	4.009075337	4.262629035	1.769960684	56.80091425	0.037333333	26.19132752	0.001
modeltrain_071118_peafowl_2_m	C:\Users\samador\Dropbox\Predator vision and feathers project\figshare data & software\Fig 7 Fig 10 S Fig Model train\Model train visual signal analysis\modeltrain_erect_results_grandmeans_grandmeans.xlsx	peafowl(VS)	2	brush/grass	6.983633337	6.028593987	3.882669239	1.721554255	70.22729152	0.001	62.02230484	0.001
modeltrain_071118_peafowl_2_m	C:\Users\samador\Dropbox\Predator vision and feathers project\figshare data & software\Fig 7 Fig 10 S Fig Model train\Model train visual signal analysis\modeltrain_erect_results_grandmeans_grandmeans.xlsx	peafowl(VS)	2	brush/tree	13.15216275	0.701065985	6.778802346	0.308024612	13.1160937	0.001	51.34814363	0.001
modeltrain_071118_peafowl_2_m	C:\Users\samador\Dropbox\Predator vision and feathers project\figshare data & software\Fig 7 Fig 10 S Fig Model train\Model train visual signal analysis\modeltrain_erect_results_grandmeans_grandmeans.xlsx	peafowl(VS)	2	grass/tree	10.87424291	8.93321289	7.21244162	2.573191806	114.5825613	0.001	254.0815014	0.001
modeltrain_071118_peafowl_4_m	C:\Users\samador\Dropbox\Predator vision and feathers project\figshare data & software\Fig 7 Fig 10 S Fig Model train\Model train visual signal analysis\modeltrain_erect_results_grandmeans_grandmeans.xlsx	peafowl(VS)	4	train/brush	8.824538166	5.159939387	3.665340826	1.902076454	51.36423133	0.0015	6.794709917	0.359666667
modeltrain_071118_peafowl_4_m	C:\Users\samador\Dropbox\Predator vision and feathers project\figshare data & software\Fig 7 Fig 10 S Fig Model train\Model train visual signal analysis\modeltrain_erect_results_grandmeans_grandmeans.xlsx	peafowl(VS)	4	train/grass	8.188960758	7.530792544	4.63054344	3.754734527	177.1035661	0.001	178.1036007	0.001
modeltrain_071118_peafowl_4_m	C:\Users\samador\Dropbox\Predator vision and feathers project\figshare data & software\Fig 7 Fig 10 S Fig Model train\Model train visual signal analysis\modeltrain_erect_results_grandmeans_grandmeans.xlsx	peafowl(VS)	4	train/tree	8.618456918	4.696788116	4.266439886	1.78862002	52.15748049	0.083333333	28.76333399	0.001333333
modeltrain_071118_peafowl_4_m	C:\Users\samador\Dropbox\Predator vision and feathers project\figshare data & software\Fig 7 Fig 10 S Fig Model train\Model train visual signal analysis\modeltrain_erect_results_grandmeans_grandmeans.xlsx	peafowl(VS)	4	brush/grass	6.705986942	5.666876114	3.902697063	1.695673153	66.99319078	0.001	85.60596596	0.001
modeltrain_071118_peafowl_4_m	C:\Users\samador\Dropbox\Predator vision and feathers project\figshare data & software\Fig 7 Fig 10 S Fig Model train\Model train visual signal analysis\modeltrain_erect_results_grandmeans_grandmeans.xlsx	peafowl(VS)	4	brush/tree	13.14811576	0.731868963	7.017532791	0.296784805	4.969745739	0.012	40.81027324	0.001
modeltrain_071118_peafowl_4_m	C:\Users\samador\Dropbox\Predator vision and feathers project\figshare data & software\Fig 7 Fig 10 S Fig Model train\Model train visual signal analysis\modeltrain_erect_results_grandmeans_grandmeans.xlsx	peafowl(VS)	4	grass/tree	10.6534384	8.479107299	7.357040688	2.599025074	118.519489	0.001	291.4911952	0.001
modeltrain_071118_peafowl_8_m	C:\Users\samador\Dropbox\Predator vision and feathers project\figshare data & software\Fig 7 Fig 10 S Fig Model train\Model train visual signal analysis\modeltrain_erect_results_grandmeans_grandmeans.xlsx	peafowl(VS)	8	train/brush	8.295379705	4.804168219	3.488805157	1.800544667	63.08516276	0.001	12.6376206	0.137833333
modeltrain_071118_peafowl_8_m	C:\Users\samador\Dropbox\Predator vision and feathers project\figshare data & software\Fig 7 Fig 10 S Fig Model train\Model train visual signal analysis\modeltrain_erect_results_grandmeans_grandmeans.xlsx	peafowl(VS)	8	train/grass	8.12121345	7.635443245	4.559033374	3.732789076	182.3967734	0.001	159.0065906	0.001
modeltrain_071118_peafowl_8_m	C:\Users\samador\Dropbox\Predator vision and feathers project\figshare data & software\Fig 7 Fig 10 S Fig Model train\Model train visual signal analysis\modeltrain_erect_results_grandmeans_grandmeans.xlsx	peafowl(VS)	8	train/tree	8.21704404	4.327884261	4.187788168	1.608812513	80.69658452	0.045	26.1322543	0.001
modeltrain_071118_peafowl_8_m	C:\Users\samador\Dropbox\Predator vision and feathers project\figshare data & software\Fig 7 Fig 10 S Fig Model train\Model train visual signal analysis\modeltrain_erect_results_grandmeans_grandmeans.xlsx	peafowl(VS)	8	brush/grass	6.188111646	5.168933994	3.803636736	1.814638105	77.03734007	0.001	72.27048945	0.001
modeltrain_071118_peafowl_8_m	C:\Users\samador\Dropbox\Predator vision and feathers project\figshare data & software\Fig 7 Fig 10 S Fig Model train\Model train visual signal analysis\modeltrain_erect_results_grandmeans_grandmeans.xlsx	peafowl(VS)	8	brush/tree	12.51053319	0.668544425	6.626294674	0.288681719	23.4663185	0.001	44.03011602	0.001
modeltrain_071118_peafowl_8_m	C:\Users\samador\Dropbox\Predator vision and feathers project\figshare data & software\Fig 7 Fig 10 S Fig Model train\Model train visual signal analysis\modeltrain_erect_results_grandmeans_grandmeans.xlsx	peafowl(VS)	8	grass/tree	10.64092818	8.685580212	7.185739821	2.048136878	117.4511123	0.001	337.8141245	0.001
modeltrain_071118_peafowl_16_m	C:\Users\samador\Dropbox\Predator vision and feathers project\figshare data & software\Fig 7 Fig 10 S Fig Model train\Model train visual signal analysis\modeltrain_erect_results_grandmeans_grandmeans.xlsx	peafowl(VS)	16	train/brush	7.941361053	4.491362542	3.415106883	1.921477743	78.99232394	0.001	20.89245908	0.0205
modeltrain_071118_peafowl_16_m	C:\Users\samador\Dropbox\Predator vision and feathers project\figshare data & software\Fig 7 Fig 10 S Fig Model train\Model train visual signal analysis\modeltrain_erect_results_grandmeans_grandmeans.xlsx	peafowl(VS)	16	train/grass	7.962647732	7.34123719	4.457313927	3.853105648	190.9978291	0.001	176.7348133	0.001
modeltrain_071118_peafowl_16_m	C:\Users\samador\Dropbox\Predator vision and feathers project\figshare data & software\Fig 7 Fig 10 S Fig Model train\Model train visual signal analysis\modeltrain_erect_results_grandmeans_grandmeans.xlsx	peafowl(VS)	16	train/tree	8.280733328	4.544582429	4.104193169	1.471016536	68.51235133	0.001333333	28.05911439	0.001333333
modeltrain_071118_peafowl_16_m	C:\Users\samador\Dropbox\Predator vision and feathers project\figshare data & software\Fig 7 Fig 10 S Fig Model train\Model train visual signal analysis\modeltrain_erect_results_grandmeans_grandmeans.xlsx	peafowl(VS)	16	brush/grass	6.111553798	5.263271062	3.60073912	1.613300631	68.17356442	0.001	90.52656122	0.001
modeltrain_071118_peafowl_16_m	C:\Users\samador\Dropbox\Predator vision and feathers project\figshare data & software\Fig 7 Fig 10 S Fig Model train\Model train visual signal analysis\modeltrain_erect_results_grandmeans_grandmeans.xlsx	peafowl(VS)	16	brush/tree	11.9214402	0.679966198	6.472259626	0.278168943	30.61109629	0.001	78.34181258	0.001
modeltrain_071118_peafowl_16_m	C:\Users\samador\Dropbox\Predator vision and feathers project\figshare data & software\Fig 7 Fig 10 S Fig Model train\Model train visual signal analysis\modeltrain_erect_results_grandmeans_grandmeans.xlsx	peafowl(VS)	16	grass/tree	10.4744607	8.714417885	7.248644336	2.252210114	129.5998284	0.001	391.3672049	0.001
modeltrain_071118_cat_2_m	C:\Users\samador\Dropbox\Predator vision and feathers project\figshare data & software\Fig 7 Fig 10 S Fig Model train\Model train visual signal analysis\modeltrain_erect_results_grandmeans_grandmeans.xlsx	predator(S/L)	2	train/brush	0.360514441	0.066575075	2.391478218	0.910589167	123.1195196	0.001	14.75805476	0.011333333
modeltrain_071118_cat_2_m	C:\Users\samador\Dropbox\Predator vision and feathers project\figshare data & software\Fig 7 Fig 10 S Fig Model train\Model train visual signal analysis\modeltrain_erect_results_grandmeans_grandmeans.xlsx	predator(S/L)	2	train/grass	0.306126217	0.135886581	3.128224865	2.691912648	242.2569865	0.001	139.0776077	0.001166667
modeltrain_071118_cat_2_m	C:\Users\samador\Dropbox\Predator vision and feathers project\figshare data & software\Fig 7 Fig 10 S Fig Model train\Model train visual signal analysis\modeltrain_erect_results_grandmeans_grandmeans.xlsx	predator(S/L)	2	train/tree	0.318533272	0.051613632	2.675377874	0.754213343	92.0404518	0.001	18.19819115	0.001
modeltrain_071118_cat_2_m	C:\Users\samador\Dropbox\Predator vision and feathers project\figshare data & software\Fig 7 Fig 10 S Fig Model train\Model train visual signal analysis\modeltrain_erect_results_grandmeans_grandmeans.xlsx	predator(S/L)	2	brush/grass	0.21734515	0.122403441	2.685617849	1.112195082	48.91532847	0.143666667	65.07576862	0.001
modeltrain_071118_cat_2_m	C:\Users\samador\Dropbox\Predator vision and feathers project\figshare data & software\Fig 7 Fig 10 S Fig Model train\Model train visual signal analysis\modeltrain_erect_results_grandmeans_grandmeans.xlsx	predator(S/L)	2	brush/tree	0.333782525	0.01807922	3.751248217	0.16669913	0.053715761	0.82	29.71407304	0.001
modeltrain_071118_cat_2_m	C:\Users\samador\Dropbox\Predator vision and feathers project\figshare data & software\Fig 7 Fig 10 S Fig Model train\Model train visual signal analysis\modeltrain_erect_results_grandmeans_grandmeans.xlsx	predator(S/L)	2	grass/tree	0.215293968	0.016017693	4.661783986	0.807389076	23.50411565	0.001	266.718892	0.001
modeltrain_071118_cat_4_m	C:\Users\samador\Dropbox\Predator vision and feathers project\figshare data & software\Fig 7 Fig 10 S Fig Model train\Model train visual signal analysis\modeltrain_erect_results_grandmeans_grandmeans.xlsx	predator(S/L)	4	train/brush	0.346918115	0.066235903	2.20107704	0.847051553	168.8096536	0.0045	29.84387321	0.079666667
modeltrain_071118_cat_4_m	C:\Users\samador\Dropbox\Predator vision and feathers project\figshare data & software\Fig 7 Fig 10 S Fig Model train\Model train visual signal analysis\modeltrain_erect_results_grandmeans_grandmeans.xlsx	predator(S/L)	4	train/grass	0.302768062	0.145262307	2.967685531	2.687479229	218.5012872	0.001	194.6700998	0.0015
modeltrain_071118_cat_4_m	C:\Users\samador\Dropbox\Predator vision and feathers project\figshare data & software\Fig 7 Fig 10 S Fig Model train\Model train visual signal analysis\modeltrain_erect_results_grandmeans_grandmeans.xlsx	predator(S/L)	4	train/tree	0.308812553	0.04478239	2.569891613	0.634468216	85.59965459	0.001	15.18320974	0.002333333
modeltrain_071118_cat_4_m	C:\Users\samador\Dropbox\Predator vision and feathers project\figshare data & software\Fig 7 Fig 10 S Fig Model train\Model train visual signal analysis\modeltrain_erect_results_grandmeans_grandmeans.xlsx	predator(S/L)	4	brush/grass	0.208600439	0.124555809	2.491302055	0.925716803	58.96401448	0.159666667	67.02672601	0.002166667
modeltrain_071118_cat_4_m	C:\Users\samador\Dropbox\Predator vision and feathers project\figshare data & software\Fig 7 Fig 10 S Fig Model train\Model train visual signal analysis\modeltrain_erect_results_grandmeans_grandmeans.xlsx	predator(S/L)	4	brush/tree	0.300880592	0.017186621	3.695181453	0.1535227	6.109927474	0.016	36.97863178	0.001
modeltrain_071118_cat_4_m	C:\Users\samador\Dropbox\Predator vision and feathers project\figshare data & software\Fig 7 Fig 10 S Fig Model train\Model train visual signal analysis\modeltrain_erect_results_grandmeans_grandmeans.xlsx	predator(S/L)	4	grass/tree	0.21802329	0.019956206	4.541333654	0.636472772	30.78679916	0.001	361.2964719	0.001
modeltrain_071118_cat_8_m	C:\Users\samador\Dropbox\Predator vision and feathers project\figshare data & software\Fig 7 Fig 10 S Fig Model train\Model train visual signal analysis\modeltrain_erect_results_grandmeans_grandmeans.xlsx	predator(S/L)	8	train/brush	0.336332734	0.070214315	2.087446735	0.909850535	220.1923271	0.0585	28.15727324	0.023166667
modeltrain_071118_cat_8_m	C:\Users\samador\Dropbox\Predator vision and feathers project\figshare data & software\Fig 7 Fig 10 S Fig Model train\Model train visual signal analysis\modeltrain_erect_results_grandmeans_grandmeans.xlsx	predator(S/L)	8	train/grass	0.300911488	0.144954762	2.887109924	2.768968053	266.3956743	0.001	144.546085	0.001
modeltrain_071118_cat_8_m	C:\Users\samador\Dropbox\Predator vision and feathers project\figshare data & software\Fig 7 Fig 10 S Fig Model train\Model train visual signal analysis\modeltrain_erect_results_grandmeans_grandmeans.xlsx	predator(S/L)	8	train/tree	0.297916069	0.039123284	2.447390028	0.624362154	89.59537277	0.001	22.0814965	0.001
modeltrain_071118_cat_8_m	C:\Users\samador\Dropbox\Predator vision and feathers project\figshare data & software\Fig 7 Fig 10 S Fig Model train\Model train visual signal analysis\modeltrain_erect_results_grandmeans_grandmeans.xlsx	predator(S/L)	8	brush/grass	0.218557519	0.142883143	2.266442566	0.860050814	86.8926485	0.057833333	107.0310329	0.0015
modeltrain_071118_cat_8_m	C:\Users\samador\Dropbox\Predator vision and feathers project\figshare data & software\Fig 7 Fig 10 S Fig Model train\Model train visual signal analysis\modeltrain_erect_results_grandmeans_grandmeans.xlsx	predator(S/L)	8	brush/tree	0.284596518	0.01661429	3.645796681	0.150576244	5.614076916	0.019	75.5146979	0.001
modeltrain_071118_cat_8_m	C:\Users\samador\Dropbox\Predator vision and feathers project\figshare data & software\Fig 7 Fig 10 S Fig Model train\Model train visual signal analysis\modeltrain_erect_results_grandmeans_grandmeans.xlsx	predator(S/L)	8	grass/tree	0.218572078	0.018803982	4.525241085	0.599434251	28.28514104	0.001	387.2236274	0.001
modeltrain_071118_cat_16_m	C:\Users\samador\Dropbox\Predator vision and feathers project\figshare data & software\Fig 7 Fig 10 S Fig Model train\Model train visual signal analysis\modeltrain_erect_results_grandmeans_grandmeans.xlsx	predator(S/L)	16	train/brush	0.317170897	0.091858877	1.882753294	0.863566962	251.1114021	0.001	24.95030044	0.088833333
modeltrain_071118_cat_16_m	C:\Users\samador\Dropbox\Predator vision and feathers project\figshare data & software\Fig 7 Fig 10 S Fig Model train\Model train visual signal analysis\modeltrain_erect_results_grandmeans_grandmeans.xlsx	predator(S/L)	16	train/grass	0.300888676	0.159422387	2.802328571	2.920533421	324.4440768	0.001	252.3558562	0.001
modeltrain_071118_cat_16_m	C:\Users\samador\Dropbox\Predator vision and feathers project\figshare data & software\Fig 7 Fig 10 S Fig Model train\Model train visual signal analysis\modeltrain_erect_results_grandmeans_grandmeans.xlsx	predator(S/L)	16	train/tree	0.297495213	0.047576049	2.279667339	0.413452495	106.2005584	0.001	22.21276789	0.001
modeltrain_071118_cat_16_m	C:\Users\samador\Dropbox\Predator vision and feathers project\figshare data & software\Fig 7 Fig 10 S Fig Model train\Model train visual signal analysis\modeltrain_erect_results_grandmeans_grandmeans.xlsx	predator(S/L)	16	brush/grass	0.21757314	0.156235406	2.107810545	0.873805643	108.3308459	0.0215	135.8730412	0.001
modeltrain_071118_cat_16_m	C:\Users\samador\Dropbox\Predator vision and feathers project\figshare data & software\Fig 7 Fig 10 S Fig Model train\Model train visual signal analysis\modeltrain_erect_results_grandmeans_grandmeans.xlsx	predator(S/L)	16	brush/tree	0.267499633	0.015799814	3.256946105	0.138935311	8.599988357	0.005	79.73806628	0.001
modeltrain_071118_cat_16_m	C:\Users\samador\Dropbox\Predator vision and feathers project\figshare data & software\Fig 7 Fig 10 S Fig Model train\Model train visual signal analysis\modeltrain_erect_results_grandmeans_grandmeans.xlsx	predator(S/L)	16	grass/tree	0.216697167	0.02162149	4.483661317	0.521967131	70.99492049	0.001	508.6757515	0.001
