# Supplementary material for: How conspicuous are peacock eyespots and other colorful feathers in the eyes of mammalian predators?
Source: PLoS One. 2019 Apr 24;14(4):e0210924. doi: 10.1371/journal.pone.0210924 (PMC6481771; doi:10.1371/journal.pone.0210924)
Supplement: S3 Dataset — (CSV) [file pone.0210924.s013.csv]

file	sample	viewing species	distance(m)	patch	Delta SC grand mean	Delta SC grand 95%CI	Delta SL grand mean	Delta SL grand 95%CI	FstatC grand mean	PpermC grand mean	FstatL grand mean	PpermL grand mean
BP_071118_peafowl_2_m	C:\Users\samador\Dropbox\Predator vision and feathers project\figshare data & software\Blue Peacock contour feather\BP_135_136_071118_results_grandmeans.xlsx	peafowl (VS)	2	BluePlum/foliage	35.58501168	1.136613199	4.534566852	0.355542535	8452.884632	0.001	156.2727241	0.001
BP_071118_peafowl_4_m	C:\Users\samador\Dropbox\Predator vision and feathers project\figshare data & software\Blue Peacock contour feather\BP_135_136_071118_results_grandmeans.xlsx	peafowl (VS)	4	BluePlum/foliage	32.28757224	2.186653554	4.927247018	0.370358753	13464.60165	0.001	213.7298268	0.001
BP_071118_peafowl_8_m	C:\Users\samador\Dropbox\Predator vision and feathers project\figshare data & software\Blue Peacock contour feather\BP_135_136_071118_results_grandmeans.xlsx	peafowl (VS)	8	BluePlum/foliage	32.73993018	0.699579934	4.544986177	0.347726163	18048.49071	0.001	240.3475526	0.001
BP_071118_peafowl_16_m	C:\Users\samador\Dropbox\Predator vision and feathers project\figshare data & software\Blue Peacock contour feather\BP_135_136_071118_results_grandmeans.xlsx	peafowl (VS)	16	BluePlum/foliage	31.2362182	7.939385598	4.154440942	0.323409268	5531.302549	0.001	246.5900996	0.001
BP_071118_cat_2_m	C:\Users\samador\Dropbox\Predator vision and feathers project\figshare data & software\Blue Peacock contour feather\BP_135_136_071118_results_grandmeans.xlsx	predator (S/L)	2	BluePlum/foliage	1.807659856	0.030436444	2.465613415	0.265967031	3483.928058	0.001	36.58479155	0.001
BP_071118_cat_4_m	C:\Users\samador\Dropbox\Predator vision and feathers project\figshare data & software\Blue Peacock contour feather\BP_135_136_071118_results_grandmeans.xlsx	predator (S/L)	4	BluePlum/foliage	1.784725861	0.034661033	2.156324969	0.205520569	2738.085186	0.001	47.05360628	0.001
BP_071118_cat_8_m	C:\Users\samador\Dropbox\Predator vision and feathers project\figshare data & software\Blue Peacock contour feather\BP_135_136_071118_results_grandmeans.xlsx	predator (S/L)	8	BluePlum/foliage	1.746680482	0.057778366	1.844268731	0.117074632	2891.142778	0.001	39.33089617	0.001
BP_071118_cat_16_m	C:\Users\samador\Dropbox\Predator vision and feathers project\figshare data & software\Blue Peacock contour feather\BP_135_136_071118_results_grandmeans.xlsx	predator (S/L)	16	BluePlum/foliage	1.64287064	0.058620973	1.520654312	0.085043082	2269.176162	0.001	17.66530676	0.001
