# Supplementary material for: How conspicuous are peacock eyespots and other colorful feathers in the eyes of mammalian predators?
Source: PLoS One. 2019 Apr 24;14(4):e0210924. doi: 10.1371/journal.pone.0210924 (PMC6481771; doi:10.1371/journal.pone.0210924)
Supplement: S4 Dataset — (CSV) [file pone.0210924.s014.csv]

file	sample	viewing species	distance(m)	patch	Delta SC grand mean	Delta SC grand 95%CI	Delta SL grand mean	Delta SL grand 95%CI	FstatC grand mean	PpermC grand mean	FstatL grand mean	PpermL grand mean
GP_071918_blue tit_1_m	C:\Users\samador\Dropbox\Predator vision and feathers project\figshare data & software\S7 Fig African Grey Parrot red tail feather results\GP_180_179_071918_results_grandmeans.xlsx	parrot (UVS)	1	African grey parrot red	13.66344499	0.380844729	4.723387806	0.260819844	9361.670136	0.001	2654.704116	0.001
AP_071918_blue tit_1_m	C:\Users\samador\Dropbox\Predator vision and feathers project\figshare data & software\S6 Fig Amazonian Parrot wing feather\AP_163_162_071918_results_grandmeans_grandmeans.xlsx	parrot (UVS)	1	Amazon parrot red	12.96323473	0.557515803	3.449391115	0.627113801	5122.244989	0.001	293.1251061	0.001
AP_071918_blue tit_1_m	C:\Users\samador\Dropbox\Predator vision and feathers project\figshare data & software\S6 Fig Amazonian Parrot wing feather\AP_163_162_071918_results_grandmeans_grandmeans.xlsx	parrot (UVS)	1	Amazon parrot yellow	5.984595752	0.456051324	8.656418135	1.236887567	1076.35755	0.001	3389.649846	0.001
SM1_071918_blue tit_1_m	C:\Users\samador\Dropbox\Predator vision and feathers project\figshare data & software\Fig 9 Scarlet Macaw wing feather\SM1_149_186_071918_results_grandmeans_grandmeans.xlsx	parrot (UVS)	1	scarlet macaw red	13.4011553	0.773661844	2.121802865	1.258599843	4409.41177	0.001	155.7167703	0.012
SM1_071918_blue tit_1_m	C:\Users\samador\Dropbox\Predator vision and feathers project\figshare data & software\Fig 9 Scarlet Macaw wing feather\temp_grandmeans.xlsx	parrot (UVS)	1	scarlet macaw yellow	10.0469557	1.598322525	6.540396648	1.972776475	2727.309346	0.001	1948.234483	0.001
GP_071918_blue tit_2_m	C:\Users\samador\Dropbox\Predator vision and feathers project\figshare data & software\S7 Fig African Grey Parrot red tail feather results\GP_180_179_071918_results_grandmeans.xlsx	parrot (UVS)	2	African grey parrot red	12.76587044	0.550852308	4.392247717	0.269989968	4742.82806	0.001	2535.04039	0.001
AP_071918_blue tit_2_m	C:\Users\samador\Dropbox\Predator vision and feathers project\figshare data & software\S6 Fig Amazonian Parrot wing feather\AP_163_162_071918_results_grandmeans_grandmeans.xlsx	parrot (UVS)	2	Amazon parrot red	12.40844453	0.439206986	3.266640711	0.696087822	3897.698155	0.001	359.0001962	0.001
AP_071918_blue tit_2_m	C:\Users\samador\Dropbox\Predator vision and feathers project\figshare data & software\S6 Fig Amazonian Parrot wing feather\AP_163_162_071918_results_grandmeans_grandmeans.xlsx	parrot (UVS)	2	Amazon parrot yellow	5.681858822	0.428410663	8.101623211	1.299875704	1113.44164	0.001	4277.262172	0.001
SM1_071918_blue tit_2_m	C:\Users\samador\Dropbox\Predator vision and feathers project\figshare data & software\Fig 9 Scarlet Macaw wing feather\SM1_149_186_071918_results_grandmeans_grandmeans.xlsx	parrot (UVS)	2	scarlet macaw red	12.54316265	0.897769567	1.920433549	1.097024733	2411.68197	0.001	147.5789737	0.001833333
SM1_071918_blue tit_2_m	C:\Users\samador\Dropbox\Predator vision and feathers project\figshare data & software\Fig 9 Scarlet Macaw wing feather\temp_grandmeans.xlsx	parrot (UVS)	2	scarlet macaw yellow	9.425458332	1.709189003	6.100461653	1.851858888	2145.601215	0.001	1911.726566	0.001
GP_071918_blue tit_4_m	C:\Users\samador\Dropbox\Predator vision and feathers project\figshare data & software\S7 Fig African Grey Parrot red tail feather results\GP_180_179_071918_results_grandmeans.xlsx	parrot (UVS)	4	African grey parrot red	10.23699923	0.54017123	3.634966041	0.272991683	1478.107398	0.001	1512.318169	0.001
AP_071918_blue tit_4_m	C:\Users\samador\Dropbox\Predator vision and feathers project\figshare data & software\S6 Fig Amazonian Parrot wing feather\AP_163_162_071918_results_grandmeans_grandmeans.xlsx	parrot (UVS)	4	Amazon parrot red	11.00005446	0.266716652	3.001508833	0.676147835	3629.680498	0.001	444.7702377	0.001
AP_071918_blue tit_4_m	C:\Users\samador\Dropbox\Predator vision and feathers project\figshare data & software\S6 Fig Amazonian Parrot wing feather\AP_163_162_071918_results_grandmeans_grandmeans.xlsx	parrot (UVS)	4	Amazon parrot yellow	4.939075277	0.206687173	6.972887396	1.572640759	739.831714	0.001	3268.325202	0.001
SM1_071918_blue tit_4_m	C:\Users\samador\Dropbox\Predator vision and feathers project\figshare data & software\Fig 9 Scarlet Macaw wing feather\SM1_149_186_071918_results_grandmeans_grandmeans.xlsx	parrot (UVS)	4	scarlet macaw red	10.3967939	0.853702782	1.585989779	0.669002687	1192.487062	0.001	101.5741935	0.001
SM1_071918_blue tit_4_m	C:\Users\samador\Dropbox\Predator vision and feathers project\figshare data & software\Fig 9 Scarlet Macaw wing feather\temp_grandmeans.xlsx	parrot (UVS)	4	scarlet macaw yellow	7.788474006	1.814542586	5.100463191	1.637065209	1160.994325	0.001	1389.485839	0.001
GP_071918_blue tit_8_m	C:\Users\samador\Dropbox\Predator vision and feathers project\figshare data & software\S7 Fig African Grey Parrot red tail feather results\GP_180_179_071918_results_grandmeans.xlsx	parrot (UVS)	8	African grey parrot red	6.05498466	0.454579734	2.207499033	0.268937886	636.0943728	0.001	747.4737331	0.001
AP_071918_blue tit_8_m	C:\Users\samador\Dropbox\Predator vision and feathers project\figshare data & software\S6 Fig Amazonian Parrot wing feather\AP_163_162_071918_results_grandmeans_grandmeans.xlsx	parrot (UVS)	8	Amazon parrot red	8.340616333	0.372866806	2.50678297	0.543556933	2543.692542	0.001	662.1850222	0.001
AP_071918_blue tit_8_m	C:\Users\samador\Dropbox\Predator vision and feathers project\figshare data & software\S6 Fig Amazonian Parrot wing feather\AP_163_162_071918_results_grandmeans_grandmeans.xlsx	parrot (UVS)	8	Amazon parrot yellow	3.642133086	0.357435146	5.031457423	2.074903819	333.3104935	0.001	2535.805007	0.001
SM1_071918_blue tit_8_m	C:\Users\samador\Dropbox\Predator vision and feathers project\figshare data & software\Fig 9 Scarlet Macaw wing feather\SM1_149_186_071918_results_grandmeans_grandmeans.xlsx	parrot (UVS)	8	scarlet macaw red	6.650112069	0.666870081	1.158303268	0.483719348	714.4071932	0.001	104.225237	0.002166667
SM1_071918_blue tit_8_m	C:\Users\samador\Dropbox\Predator vision and feathers project\figshare data & software\Fig 9 Scarlet Macaw wing feather\temp_grandmeans.xlsx	parrot (UVS)	8	scarlet macaw yellow	4.945924777	1.809916788	3.361359847	1.581846227	498.6521811	0.001	969.8511604	0.001
GP_071918_blue tit_16_m	C:\Users\samador\Dropbox\Predator vision and feathers project\figshare data & software\S7 Fig African Grey Parrot red tail feather results\GP_180_179_071918_results_grandmeans.xlsx	parrot (UVS)	16	African grey parrot red	1.315718282	0.411345038	0.535199594	0.319859938	299.1251478	0.001	134.0493642	0.071583333
AP_071918_blue tit_16_m	C:\Users\samador\Dropbox\Predator vision and feathers project\figshare data & software\S6 Fig Amazonian Parrot wing feather\AP_163_162_071918_results_grandmeans_grandmeans.xlsx	parrot (UVS)	16	Amazon parrot red	4.102138718	0.623795121	1.378074857	0.699985387	910.1088022	0.001	237.5969549	0.017166667
AP_071918_blue tit_16_m	C:\Users\samador\Dropbox\Predator vision and feathers project\figshare data & software\S6 Fig Amazonian Parrot wing feather\AP_163_162_071918_results_grandmeans_grandmeans.xlsx	parrot (UVS)	16	Amazon parrot yellow	1.82470744	0.456450919	2.276417931	1.9264752	105.8516612	0.001	493.8517979	0.0115
SM1_071918_blue tit_16_m	C:\Users\samador\Dropbox\Predator vision and feathers project\figshare data & software\Fig 9 Scarlet Macaw wing feather\SM1_149_186_071918_results_grandmeans_grandmeans.xlsx	parrot (UVS)	16	scarlet macaw red	2.746649952	1.05571158	1.192124631	1.071780661	273.9182191	0.001	199.0033931	0.001
SM1_071918_blue tit_16_m	C:\Users\samador\Dropbox\Predator vision and feathers project\figshare data & software\Fig 9 Scarlet Macaw wing feather\temp_grandmeans.xlsx	parrot (UVS)	16	scarlet macaw yellow	2.011312735	1.623101391	1.398775113	1.861226743	178.3754052	0.001	376.2885042	0.001277778
GP_071918_cat_1_m	C:\Users\samador\Dropbox\Predator vision and feathers project\figshare data & software\S7 Fig African Grey Parrot red tail feather results\GP_180_179_071918_results_grandmeans.xlsx	predator (S/L)	1	African grey parrot red	0.394567091	0.053848867	2.863497424	0.235577094	1155.84644	0.001	1397.829751	0.001
AP_071918_cat_1_m	C:\Users\samador\Dropbox\Predator vision and feathers project\figshare data & software\S6 Fig Amazonian Parrot wing feather\AP_163_162_071918_results_grandmeans_grandmeans.xlsx	predator (S/L)	1	Amazon parrot red	0.371812593	0.055919066	2.149967231	0.50673806	381.5677091	0.001	155.1221558	0.001
AP_071918_cat_1_m	C:\Users\samador\Dropbox\Predator vision and feathers project\figshare data & software\S6 Fig Amazonian Parrot wing feather\AP_163_162_071918_results_grandmeans_grandmeans.xlsx	predator (S/L)	1	Amazon parrot yellow	0.726605268	0.102405035	6.69176751	0.924264016	720.8670704	0.001	3032.449009	0.001
SM1_071918_cat_1_m	C:\Users\samador\Dropbox\Predator vision and feathers project\figshare data & software\Fig 9 Scarlet Macaw wing feather\SM1_149_186_071918_results_grandmeans_grandmeans.xlsx	predator (S/L)	1	scarlet macaw red	0.265808871	0.17143389	1.534256939	0.385300852	34.51857359	0.001166667	121.3577073	0.001
SM1_071918_cat_1_m	C:\Users\samador\Dropbox\Predator vision and feathers project\figshare data & software\Fig 9 Scarlet Macaw wing feather\temp_grandmeans.xlsx	predator (S/L)	1	scarlet macaw yellow	1.660266781	0.447479098	4.712388312	1.585422476	2120.841028	0.001	1637.703762	0.001
GP_071918_cat_2_m	C:\Users\samador\Dropbox\Predator vision and feathers project\figshare data & software\S7 Fig African Grey Parrot red tail feather results\GP_180_179_071918_results_grandmeans.xlsx	predator (S/L)	2	African grey parrot red	0.371346171	0.054561476	2.674948665	0.223853845	1110.874206	0.001	1493.702427	0.001
AP_071918_cat_2_m	C:\Users\samador\Dropbox\Predator vision and feathers project\figshare data & software\S6 Fig Amazonian Parrot wing feather\AP_163_162_071918_results_grandmeans_grandmeans.xlsx	predator (S/L)	2	Amazon parrot red	0.357364573	0.05717415	1.982227315	0.527113342	368.6503011	0.001	168.0399292	0.001
AP_071918_cat_2_m	C:\Users\samador\Dropbox\Predator vision and feathers project\figshare data & software\S6 Fig Amazonian Parrot wing feather\AP_163_162_071918_results_grandmeans_grandmeans.xlsx	predator (S/L)	2	Amazon parrot yellow	0.651838777	0.115775726	6.268170735	1.001820658	747.9324963	0.001	3841.146001	0.001
SM1_071918_cat_2_m	C:\Users\samador\Dropbox\Predator vision and feathers project\figshare data & software\Fig 9 Scarlet Macaw wing feather\SM1_149_186_071918_results_grandmeans_grandmeans.xlsx	predator (S/L)	2	scarlet macaw red	0.26373519	0.158801012	1.41526777	0.268898554	36.14951756	0.005666667	103.1464258	0.001
SM1_071918_cat_2_m	C:\Users\samador\Dropbox\Predator vision and feathers project\figshare data & software\Fig 9 Scarlet Macaw wing feather\temp_grandmeans.xlsx	predator (S/L)	2	scarlet macaw yellow	1.572440436	0.468986458	4.387502029	1.516825966	2142.32868	0.001	1525.930675	0.001
GP_071918_cat_4_m	C:\Users\samador\Dropbox\Predator vision and feathers project\figshare data & software\S7 Fig African Grey Parrot red tail feather results\GP_180_179_071918_results_grandmeans.xlsx	predator (S/L)	4	African grey parrot red	0.310358107	0.05272286	2.213802199	0.21979718	870.9852222	0.001	1318.367565	0.001
AP_071918_cat_4_m	C:\Users\samador\Dropbox\Predator vision and feathers project\figshare data & software\S6 Fig Amazonian Parrot wing feather\AP_163_162_071918_results_grandmeans_grandmeans.xlsx	predator (S/L)	4	Amazon parrot red	0.307528168	0.049279124	1.847430072	0.518117879	207.6048898	0.001	223.430627	0.001
AP_071918_cat_4_m	C:\Users\samador\Dropbox\Predator vision and feathers project\figshare data & software\S6 Fig Amazonian Parrot wing feather\AP_163_162_071918_results_grandmeans_grandmeans.xlsx	predator (S/L)	4	Amazon parrot yellow	0.474834313	0.091107084	5.360773645	1.281609617	361.6006033	0.001	2837.092121	0.001
SM1_071918_cat_4_m	C:\Users\samador\Dropbox\Predator vision and feathers project\figshare data & software\Fig 9 Scarlet Macaw wing feather\SM1_149_186_071918_results_grandmeans_grandmeans.xlsx	predator (S/L)	4	scarlet macaw red	0.275480605	0.146950858	1.261408202	0.362648916	34.4966791	0.252166667	142.1635052	0.001
SM1_071918_cat_4_m	C:\Users\samador\Dropbox\Predator vision and feathers project\figshare data & software\Fig 9 Scarlet Macaw wing feather\temp_grandmeans.xlsx	predator (S/L)	4	scarlet macaw yellow	1.338851062	0.431335097	3.686581608	1.371213706	1733.893657	0.001	1204.238475	0.001
GP_071918_cat_8_m	C:\Users\samador\Dropbox\Predator vision and feathers project\figshare data & software\S7 Fig African Grey Parrot red tail feather results\GP_180_179_071918_results_grandmeans.xlsx	predator (S/L)	8	African grey parrot red	0.201906796	0.045108248	1.355779229	0.203285402	482.3233393	0.001	592.5237978	0.001
AP_071918_cat_8_m	C:\Users\samador\Dropbox\Predator vision and feathers project\figshare data & software\S6 Fig Amazonian Parrot wing feather\AP_163_162_071918_results_grandmeans_grandmeans.xlsx	predator (S/L)	8	Amazon parrot red	0.20934643	0.024564487	1.583923176	0.338086797	80.64437247	0.033	432.0857335	0.001
AP_071918_cat_8_m	C:\Users\samador\Dropbox\Predator vision and feathers project\figshare data & software\S6 Fig Amazonian Parrot wing feather\AP_163_162_071918_results_grandmeans_grandmeans.xlsx	predator (S/L)	8	Amazon parrot yellow	0.282530769	0.056307202	3.887252924	1.663092322	340.7543197	0.001	2396.840261	0.001
SM1_071918_cat_8_m	C:\Users\samador\Dropbox\Predator vision and feathers project\figshare data & software\Fig 9 Scarlet Macaw wing feather\SM1_149_186_071918_results_grandmeans_grandmeans.xlsx	predator (S/L)	8	scarlet macaw red	0.305654291	0.113125853	1.070786278	0.650934046	115.0257205	0.001	150.9850299	0.242166667
SM1_071918_cat_8_m	C:\Users\samador\Dropbox\Predator vision and feathers project\figshare data & software\Fig 9 Scarlet Macaw wing feather\temp_grandmeans.xlsx	predator (S/L)	8	scarlet macaw yellow	0.90004936	0.405439632	2.436358702	1.232197876	1034.724879	0.001	874.8064655	0.001
GP_071918_cat_16_m	C:\Users\samador\Dropbox\Predator vision and feathers project\figshare data & software\S7 Fig African Grey Parrot red tail feather results\GP_180_179_071918_results_grandmeans.xlsx	predator (S/L)	16	African grey parrot red	0.072077227	0.018761889	0.360519695	0.20860404	92.11705652	0.024416667	115.2473564	0.0295
AP_071918_cat_16_m	C:\Users\samador\Dropbox\Predator vision and feathers project\figshare data & software\S6 Fig Amazonian Parrot wing feather\AP_163_162_071918_results_grandmeans_grandmeans.xlsx	predator (S/L)	16	Amazon parrot red	0.108450298	0.03948501	0.974008025	0.6416745	13.76654728	0.104166667	119.4874154	0.152166667
AP_071918_cat_16_m	C:\Users\samador\Dropbox\Predator vision and feathers project\figshare data & software\S6 Fig Amazonian Parrot wing feather\AP_163_162_071918_results_grandmeans_grandmeans.xlsx	predator (S/L)	16	Amazon parrot yellow	0.158260415	0.08639219	1.799371913	1.599378846	305.6207149	0.001	477.2355793	0.156
SM1_071918_cat_16_m	C:\Users\samador\Dropbox\Predator vision and feathers project\figshare data & software\Fig 9 Scarlet Macaw wing feather\SM1_149_186_071918_results_grandmeans_grandmeans.xlsx	predator (S/L)	16	scarlet macaw red	0.412850203	0.146462621	1.030746689	0.814028752	298.3228468	0.001	227.4914375	0.001
SM1_071918_cat_16_m	C:\Users\samador\Dropbox\Predator vision and feathers project\figshare data & software\Fig 9 Scarlet Macaw wing feather\temp_grandmeans.xlsx	predator (S/L)	16	scarlet macaw yellow	0.385238215	0.387827662	1.062264732	1.424581933	404.1642291	0.104666667	416.1342883	0.001
