# Supplementary material for: How conspicuous are peacock eyespots and other colorful feathers in the eyes of mammalian predators?
Source: PLoS One. 2019 Apr 24;14(4):e0210924. doi: 10.1371/journal.pone.0210924 (PMC6481771; doi:10.1371/journal.pone.0210924)
Supplement: S5 Dataset — (CSV) [file pone.0210924.s015.csv]

file	viewing species	distance(m)	patch	SumE grand mean	SumE SEM	PropE grand mean	PropE SEM	PeakFreq grand mean	PeakFreq SEM	EdgeFraction grand mean	EdgeFraction SEM
C:\Users\samador\Dropbox\Predator vision and feathers project\figshare data & software\Model train\modeltrain_613_618_results_grandmeans.xlsx	predator(S/L)	2	train	0.897226788	0.468658382	0.1549613	0.011174729	9.542472333	1.351256166	0.915327587	0.003633498
C:\Users\samador\Dropbox\Predator vision and feathers project\figshare data & software\Model train\modeltrain_613_618_results_grandmeans.xlsx	predator(S/L)	2	brush	0.797713823	0.495382954	0.138410908	0.005270568	9.542472333	1.351256166	0.907439238	0.005970166
C:\Users\samador\Dropbox\Predator vision and feathers project\figshare data & software\Model train\modeltrain_613_618_results_grandmeans.xlsx	predator(S/L)	2	grass	0.204730955	0.079365409	0.14300508	0.018430343	9.188225099	1.617919142	0.8963589	0.001358407
C:\Users\samador\Dropbox\Predator vision and feathers project\figshare data & software\Model train\modeltrain_613_618_results_grandmeans.xlsx	predator(S/L)	2	tree	1	0.561831622	0.144437952	0.012612959	7.771236166	2.589578409	0.917071109	0.002673461
C:\Users\samador\Dropbox\Predator vision and feathers project\figshare data & software\Model train\modeltrain_613_618_results_grandmeans.xlsx	predator(S/L)	4	train	0.927744723	0.455948841	0.172463376	0.012401266	9.542472333	1.351256166	0.932322337	0.004272367
C:\Users\samador\Dropbox\Predator vision and feathers project\figshare data & software\Model train\modeltrain_613_618_results_grandmeans.xlsx	predator(S/L)	4	brush	0.780707502	0.43312791	0.154729105	0.007790796	9.542472333	1.351256166	0.922451104	0.005603843
C:\Users\samador\Dropbox\Predator vision and feathers project\figshare data & software\Model train\modeltrain_613_618_results_grandmeans.xlsx	predator(S/L)	4	grass	0.204180486	0.070537403	0.174396975	0.025362982	9.188225099	1.617919142	0.916359281	0.001394402
C:\Users\samador\Dropbox\Predator vision and feathers project\figshare data & software\Model train\modeltrain_613_618_results_grandmeans.xlsx	predator(S/L)	4	tree	0.960720559	0.492046116	0.158748669	0.016331259	7.771236166	2.589578409	0.931733743	0.00147225
C:\Users\samador\Dropbox\Predator vision and feathers project\figshare data & software\Model train\modeltrain_613_618_results_grandmeans.xlsx	predator(S/L)	8	train	0.903569232	0.417823445	0.191210988	0.01450797	9.542472333	1.351256166	0.9509461	0.004111847
C:\Users\samador\Dropbox\Predator vision and feathers project\figshare data & software\Model train\modeltrain_613_618_results_grandmeans.xlsx	predator(S/L)	8	brush	0.695948017	0.339034436	0.178097962	0.009302902	9.542472333	1.351256166	0.941982288	0.004665921
C:\Users\samador\Dropbox\Predator vision and feathers project\figshare data & software\Model train\modeltrain_613_618_results_grandmeans.xlsx	predator(S/L)	8	grass	0.191803767	0.059895524	0.216370682	0.034006095	9.188225099	1.617919142	0.947835067	0.004780661
C:\Users\samador\Dropbox\Predator vision and feathers project\figshare data & software\Model train\modeltrain_613_618_results_grandmeans.xlsx	predator(S/L)	8	tree	0.832215865	0.38031427	0.168610323	0.021375493	7.771236166	2.589578409	0.948550975	0.000774704
C:\Users\samador\Dropbox\Predator vision and feathers project\figshare data & software\Model train\modeltrain_613_618_results_grandmeans.xlsx	predator(S/L)	16	train	0.882026588	0.391959374	0.214937549	0.017378891	9.542472333	1.351256166	0.968797938	0.003158837
C:\Users\samador\Dropbox\Predator vision and feathers project\figshare data & software\Model train\modeltrain_613_618_results_grandmeans.xlsx	predator(S/L)	16	brush	0.592661168	0.250588196	0.212142272	0.016250734	9.542472333	1.351256166	0.963888944	0.002701747
C:\Users\samador\Dropbox\Predator vision and feathers project\figshare data & software\Model train\modeltrain_613_618_results_grandmeans.xlsx	predator(S/L)	16	grass	0.181395797	0.053159235	0.269980618	0.053573553	9.188225099	1.617919142	0.972798799	0.006444345
C:\Users\samador\Dropbox\Predator vision and feathers project\figshare data & software\Model train\modeltrain_613_618_results_grandmeans.xlsx	predator(S/L)	16	tree	0.681329097	0.253301158	0.183711278	0.007816512	7.771236166	2.589578409	0.967729301	0.001507849
